# Supplementary material for: Impact of industry sponsorship on the quality of systematic reviews of vaccines: a cross-sectional analysis of studies published from 2016 to 2019
Source: Syst Rev. 2022 Aug 22;11:174. doi: 10.1186/s13643-022-02051-x (PMC9395849; doi:10.1186/s13643-022-02051-x)
Supplement: Supplementary file 5 — Additional file 5. [file 13643_2022_2051_MOESM5_ESM.xlsx]

## Sheet: industry funded
	year	study	1. PICO	2. protocol/ registration	3. study design	4. search strategy	5. study selection in duplicate	6. data extraction in duplicate	7. list of excluded studies	8. describe included studies	9. RoB RCTs	9.1. RoB NRSI	10. funding of included studies	11. appropriate statistical methods RCTs	11.1 appropriate statistical methods NRSI	12.impact ob RoB on meta-analysis	13. consider RoB in the discussion	14. hetero-geneity	15. publication bias	16. conflicts of interest, funding	score	achiev-able score	relative score
1	2016	Bakker et al.	no	no	no	partial yes	no	no	no	partial yes	no	no	no	No meta-analysis conducted	No meta-analysis conducted	no	no	yes	no	no	2	14	0.142857
2		Caspard et al.	yes	no	no	partial yes	no	no	no	partial yes	no	only RCTs included	yes	no	only RCTs included	no	no	yes	no	no	4	16	0.25
3		Schiffner- Rohe et al.	yes	no	yes	partial yes	yes	yes	yes	yes	yes	only RCTs included	no	yes	only RCTs included	yes	yes	yes	no	no	11.5	16	0.71875
4	2017	Bekkat-Berkani et al.	Yes	No	No	Partial yes	No	Yes	No	Partial yes	Partial yes	Partial yes	No	No meta-analysis conducted	No meta-analysis conducted	No meta-analysis conducted	Yes	No	No meta-analysis conducted	no	5	14	0.357143
5		Cafiero-Fonseca et al.	Yes	Yes	Yes	Partial yes	Yes	Yes	No	Partial yes	No	No	No	No meta-analysis conducted	No meta-analysis conducted	No meta-analysis conducted	No	No	No meta-analysis conducted	no	6	14	0.428571
6		Caspard et al.	Yes	No	No	No	Yes	No	No	Partial yes	Includes only NRSI	No	Yes	Includes only NRSI	No	Yes	No	Yes	No	no	5.5	16	0.34375
7		Lansbury et al.	Yes	Yes	Yes	No	Yes	No	No	Yes	Includes only NRSI	Yes	No	Includes only NRSI	Yes	Yes	Yes	Yes	Yes	yes	12	16	0.75
8		Sousa et al.	Yes	No	Yes	No	Yes	Yes	No	No	Yes	No	No	No meta-analysis conducted	No meta-analysis conducted	No meta-analysis conducted	No	No	No meta-analysis conducted	no	5	14	0.357143
9		Tin Tin Htar et al.	Yes	Yes	Yes	Partial yes	No	No	No	Yes	Includes only NRSI	Partial yes	No	Includes only NRSI	Yes	Yes	Yes	Yes	Yes	no	10	16	0.625
10		Van Den Ende et al. (children)	Yes	No	Yes	Partial yes	Yes	No	No	Partial yes	No	No	No	No meta-analysis conducted	No meta-analysis conducted	No meta-analysis conducted	No	No	No meta-analysis conducted	no	4	14	0.285714
11		Van Den Ende et al. (adults)	Yes	No	Yes	Partial yes	Yes	No	No	Partial yes	No	No	No	No meta-analysis conducted	No meta-analysis conducted	No meta-analysis conducted	No	No	No meta-analysis conducted	no	4	14	0.285714
12	2018	Chit et al.	Yes	No	No	Partial Yes	Yes	No	No	Partial Yes	Includes only NRSI	Partial Yes	No	Includes only NRSI	No	No	Yes	No	Yes	no	5.5	16	0.34375
13		Dos Santos et al.	Yes	No	No	Partial Yes	Yes	Yes	No	Partial Yes	Partial Yes	Partial Yes	No	No meta-analysis conducted	No meta-analysis conducted	No meta-analysis conducted	Yes	Yes	No meta-analysis conducted	no	7	14	0.5
14		Lee et al.	Yes	No	No	Partial Yes	No	No	No	Partial Yes	Partial Yes	Partial Yes	No	Yes	No	No	Yes	Yes	Yes	no	7	18	0.388889
15		Patterson et al.	Yes	Yes	No	Partial Yes	Yes	No	No	Partial Yes	Yes	Partial Yes	No	Yes	No	Yes	No	No	No	yes	8.5	18	0.472222
16		Steben et al.	Yes	No	No	No	Yes	No	No	Partial Yes	Includes only NRSI	No	No	Includes only NRSI	No meta-analysis conducted	No meta-analysis conducted	No	No	No meta-analysis conducted	no	2.5	13	0.192308
17		Willame et al.	Yes	No	No	Partial Yes	Yes	No	No	Partial Yes	Includes only NRSI	No	No	Includes only NRSI	Yes	No	Yes	No	Yes	no	6	16	0.375
18	2019	Bravo et al.	Yes	No	No	Partial yes	No	No	No	Yes	No	No	No	No meta-analysis conducted	No meta-analysis conducted	No meta-analysis conducted	No	No	No meta-analysis conducted	no	2.5	14	0.178571
19		D'Heilly et al.	Yes	Partial yes	No	Partial yes	Yes	No	Yes	Partial yes	No	No	No	No meta-analysis conducted	No meta-analysis conducted	No meta-analysis conducted	No	No	No meta-analysis conducted	no	4.5	14	0.321429
20		Dolhain et al.	No	No	No	No	Yes	No	No	Partial yes	No	only RCTs included	No	No meta-analysis conducted	only RCTs included	No meta-analysis conducted	No	No	No meta-analysis conducted	no	1.5	13	0.115385
21		McGirr et al.	Yes	No	No	Partial yes	Yes	Yes	No	Yes	Yes	only RCTs included	No	Yes	only RCTs included	No	No	Yes	No	no	7.5	16	0.46875
22		McLaughlin et al.	Yes	No	No	No	Yes	No	No	Yes	No	No	No	No	No	No	No	Yes	No	no	4	18	0.222222
23		Nieto Guevara et al.	Yes	No	No	Partial yes	Yes	No	No	Yes	Yes	Partial yes	Yes	No meta-analysis conducted	No meta-analysis conducted	No meta-analysis conducted	Yes	No	No meta-analysis conducted	no	7	14	0.5
24		Samson et al.	Yes	No	No	Partial yes	Yes	Yes	No	Partial yes	Partial yes	only RCTs included	No	Yes	only RCTs included	Yes	Yes	Yes	No	no	8.5	16	0.53125
25		Sings et al.	Yes	No	No	Partial yes	Yes	No	No	Partial yes	Includes only NRSI	Partial yes	No	Includes only NRSI	Yes	Yes	Yes	Yes	No	no	7.5	16	0.46875
26		Switzer et al.	Yes	Partial yes	No	Partial yes	Yes	No	No	Partial yes	No	No	No	No meta-analysis conducted	No meta-analysis conducted	No meta-analysis conducted	No	No	No meta-analysis conducted	no	3.5	14	0.25
27		Tin Tin Htar et al.	No	No	No	No	Yes	No	No	Yes	No	No	No	No meta-analysis conducted	No meta-analysis conducted	No meta-analysis conducted	No	No	No meta-analysis conducted	no	2	14	0.142857

## Sheet: non-industry funded
	year	study	1. PICO	2. protocol/ registration	3. study design	4. search strategy	5. study selection in duplicate	6. data extraction in duplicate	7. list of excluded studies	8. describe included studies	9. RoB RCTs	9.1. RoB NRSI	10. funding of included studies	11. appropriate statistical methods RCTs	11.1 appropriate statistical methods NRSI	12.impact ob RoB on meta-analysis	13. consider RoB in the discussion	14. hetero-geneity	15. publication bias	16. conflicts of interest, funding	score	achiveable score	relative score
1	2016	De Oliveira et al.	yes	yes	no	partial yes	yes	yes	yes	partial yes	Includes only NRSI	yes	yes	Includes only NRSI	No meta-analysis conducted	No meta-analysis conducted	yes	yes	No meta-analysis conducted	yes	11	14	0.785714
2		Ewald et al.	yes	no	no	partial yes	yes	no	no	yes	yes	only RCTs included	no	yes	only RCTs included	yes	yes	yes	yes	yes	10.5	16	0.65625
3		Liao et al.	yes	no	no	partial yes	no	yes	no	partial yes	Includes only NRSI	partial yes	no	Includes only NRSI	yes	no	no	no	yes	yes	6.5	16	0.40625
4		Nunes et al.	yes	no	no	no	yes	no	no	no	no	no	no	yes	yes	no	yes	yes	yes	yes	8	18	0.444444
5		Remschmidt et al.	yes	yes	no	partial yes	yes	yes	yes	no	yes	yes	yes	No meta-analysis conducted	No meta-analysis conducted	No meta-analysis conducted	yes	yes	No meta-analysis conducted	yes	11.5	14	0.821429
6		Santos et al.	yes	no	no	partial yes	no	no	no	partial yes	Includes only NRSI	partial yes	no	Includes only NRSI	yes	no	no	yes	yes	yes	6.5	16	0.40625
7	2017	Azami, M., et al.	Yes	No	No	Partial yes	Yes	Yes	No	Partial yes	Includes only NRSI	Partial yes	No	Includes only NRSI	Yes	No	No	Yes	Yes	Yes	9.5	16	0.59375
8		D'Addario, M., et al.	Yes	Yes	Yes	Partial yes	Yes	Yes	No	Partial yes	No	No	No	Yes	Yes	No	No	No	No	Yes	9	18	0.5
9		Falkenhorst, G., et al.	Yes	Yes	Yes	Partial yes	Yes	Yes	No	Yes	Partial yes	Partial yes	Yes	Yes	Yes	Yes	Yes	No	No	Yes	13.5	18	0.75
10		God_i_et al.	Yes	No	Yes	No	Yes	Yes	No	Partial yes	Yes	only RCTs included	No	Yes	only RCTs included	Yes	Yes	Yes	No	Yes	10.5	16	0.65625
11		Kassim, P., et al.	Yes	No	Yes	Partial yes	Yes	Yes	No	Partial yes	Includes only NRSI	Partial yes	No	Includes only NRSI	Yes	Yes	Yes	Yes	Yes	Yes	11.5	16	0.71875
12		Lee, K.R., et al.	Yes	No	No	Partial yes	No	Yes	No	Partial yes	Includes only NRSI	Partial yes	No	Includes only NRSI	Yes	No	No	Yes	Yes	Yes	7.5	16	0.46875
13		Ogawa, Y., et al.	Yes	No	No	Partial yes	Yes	No	No	Yes	Yes	only RCTs included	No	Yes	only RCTs included	Yes	Yes	No	No	Yes	8.5	16	0.53125
14		Wilkinson, K., et al.	Yes	Yes	Yes	Partial yes	Yes	Yes	No	Partial yes	Yes	only RCTs included	Yes	Yes	only RCTs included	Yes	No	Yes	No	Yes	12	16	0.75
15	2018	Dzanibe et al.	Yes	No	No	Partial Yes	No	No	No	Partial Yes	No	No	No	No meta-analysis conducted	No meta-analysis conducted	No meta-analysis conducted	No	No	No meta-analysis conducted	No	2	14	0.142857
16		Genovese et al.	Yes	No	No	Partial Yes	Yes	Yes	No	Yes	Partial Yes	only RCTs included	No	Yes	Includes only RCTs	No	Yes	Yes	Yes	Yes	10	16	0.625
17		Harder et al.	Yes	Yes	No	Yes	Yes	Yes	Partial Yes	Partial Yes	Yes	Yes	Yes	No meta-analysis conducted	No meta-analysis conducted	No meta-analysis conducted	Yes	Yes	No meta-analysis conducted	Yes	12	14	0.857143
18		Imai et al.	Yes	No	Yes	Partial Yes	Yes	No	No	Yes	Yes	Partial Yes	No	Yes	No	Yes	Yes	Yes	Yes	Yes	12	18	0.666667
19		Mouchet et al.	Yes	Yes	No	Partial Yes	Yes	Yes	Yes	Partial Yes	No	Partial Yes	Yes	Yes	No	No	Yes	Yes	No	Yes	11.5	18	0.638889
20		Xu et al.	Yes	No	No	Partial Yes	Yes	Yes	No	Yes	Yes	Includes only RCTs	No	Yes	Includes only RCTs	No	Yes	Yes	Yes	Yes	10.5	16	0.65625
21	2019	Adetokunboh et al.	Yes	Yes	No	Partial yes	Yes	Yes	No	Partial Yes	Yes	Yes	No	No	No	Yes	Yes	Yes	No	Yes	11	18	0.611111
22		Caldeira et al.	Yes	No	Yes	Partial yes	Yes	No	No	Yes	Includes only NRSI	No	No	Includes only NRSI	Yes	No	Yes	Yes	No	No	7.5	16	0.46875
23		GarciaPerdomo et al.	Yes	Yes	No	Yes	Yes	Yes	No	Yes	Yes	only RCTs included	Yes	Yes	only RCTs included	Yes	Yes	Yes	No	Yes	13	16	0.8125
24		Ji et al.	Yes	No	No	Partial yes	Yes	Yes	No	Yes	Yes	only RCTs included	No	Yes	only RCTs included	Yes	No	Yes	Yes	Yes	10.5	16	0.65625
25		Lindsey et al.	Yes	Yes	No	Yes	Yes	Yes	No	Partial yes	No	No	No	No meta-analysis conducted	No meta-analysis conducted	No meta-analysis conducted	No	Yes	No meta-analysis conducted	Yes	7.5	14	0.535714
26		Mehtani et al.	Yes	No	No	Partial yes	Yes	Yes	No	Yes	No	Partial yes	No	No meta-analysis conducted	No meta-analysis conducted	No meta-analysis conducted	Yes	Yes	No meta-analysis conducted	Yes	8	14	0.571429
27		Nic Lochlainn et al.	Yes	No	No	Partial yes	Yes	Yes	No	No	No	No	No	Yes	Yes	No	No	Yes	No	Yes	7.5	18	0.416667
28		Sinzinger et al.	Yes	Yes	No	Partial yes	Yes	Yes	No	Yes	Includes only NRSI	Yes	Yes	Includes only NRSI	Yes	No	Yes	Yes	No	Yes	11.5	16	0.71875
29		Tan et al.	Yes	Yes	No	Partial yes	Yes	No	No	Partial yes	Includes only NRSI	Partial yes	No	Includes only NRSI	Yes	Yes	No	Yes	No	Yes	8.5	16	0.53125
30		Wang et al.	Yes	No	No	Partial yes	No	Yes	Yes	Yes	Partial yes	Partial yes	No	No	No	Yes	No	No	Yes	Yes	8.5	18	0.472222
